# Supplementary material for: Folic acid modulates the Notch1/NF-κB pathway in a rat model of lipopolysaccharide-activated hippocampal microglia
Source: Front Neuroanat. 2026 Apr 10;20:1748518. doi: 10.3389/fnana.2026.1748518 (PMC13107479; doi:10.3389/fnana.2026.1748518)
Supplement: Supplementary file 1 [file Table_1.XLSX]

## Sheet: Sheet1
sample no.	Group	RQ. Notch 1	RQ. TNFα	RQ.IL6	RQ.COX2	GFAP.immuno.CA1	NFKB.immuno.CA1	TNF.immuno.CA1	COX2.immuno.CA1	Iba1.immuno.CA1	GFAP.immuno.CA3	NFKB.immuno.CA3	TNF.immuno.CA3	COX2.immuno.CA3	Iba1.immuno.CA3
Control 1 (Hippocampus)	1	1.04	1.41	0.88	1.11	4.02	1.05	0.97	1.62	1.72	4.87	1.02	0.82	1.81	2.06
Control 2 (Hippocampus)	1	0.95	0.67	0.94	0.71	4.75	0.79	0.88	1.41	1.91	4.5	0.73	0.99	1.6	2.06
Control 3 (Hippocampus)	1	1.17	1.05	1.2	1.27	4.38	0.6	1.09	1.26	1.55	5.25	0.49	1.1	1.41	1.88
Control 4 (Hippocampus)	1	1	1	1	1	3.67	0.42	1.21	1.13	1.46	5.66	0.34	1.21	1.26	1.8
Control 5 (Hippocampus)	1	1.08	1.01	0.95	1.06	3.06	0.3	1.37	1.01	1.39	4.5	0.22	1.36	1.11	1.71
Control 6 (Hippocampus)	1	1.11	1.05	1.05	0.98	4.75	0.18	1.55	0.92	2	4.16	1.43	1.52	0.98	2.16
Folic 1 (Hippocampus)	2	1.8	0.96	1.13	1.65	6.03	1.47	1.24	1.79	1.5	6.72	1.85	1.1	1.47	1.89
Folic 2 (Hippocampus)	2	0.98	0.93	1.69	1.22	5.19	1.07	1.12	1.46	1.58	6.19	1.38	1.01	1.22	1.72
Folic 3 (Hippocampus)	2	1.18	0.82	1.36	1.75	4.8	0.71	1	1.2	1.42	5.69	1.01	0.94	1.03	1.56
Folic 4 (Hippocampus)	2	1.24	0.91	1.38	1.12	4.43	0.45	0.9	0.99	1.34	5.22	0.69	0.88	0.87	1.47
Folic 5 (Hippocampus)	2	1.14	0.97	1.45	1.52	4.1	0.29	0.81	0.84	1.27	4.79	0.47	0.82	2.07	1.32
Folic 6 (Hippocampus)	2	1.3	0.85	1.33	1.36	5.61	1.47	0.73	0.71	1.84	4.39	0.35	0.77	1.75	1.89
LPS 1 (Hippocampus)	3	1.87	3.8	1.42	2.64	21.19	7.82	7.08	8.54	12.42	21	8.95	5.51	5.67	11.52
LPS 2 (Hippocampus)	3	1.98	2.41	2.56	1.98	18.64	6.96	6.48	8.06	10.95	18.98	7.4	6.03	8.13	11.95
LPS 3 (Hippocampus)	3	1.86	3.46	2.73	2.46	20.06	6.23	5.9	7.65	10.27	17.97	6.29	7.58	7.67	10.25
LPS 4 (Hippocampus)	3	2.22	2.51	1.68	2.34	19.02	5.52	5.37	7.27	9.64	17.02	5.25	7.2	7.26	9.15
LPS 5 (Hippocampus)	3	1.56	3.15	2	2.4	17.96	4.85	4.93	6.88	8.73	16.08	4.32	5.83	6.83	8.23
LPS 6 (Hippocampus)	3	1.95	2.95	2.2	2.32	16.91	4.27	4.52	6.56	12.81	15.16	3.55	6.51	6.47	10.86
Folic + LPS 1 (Hippocampus)	4	0.94	1.74	1.48	1.03	7.54	2.77	3.26	2.73	3.65	8.15	2.72	3.28	2.89	3.41
Folic + LPS 2 (Hippocampus)	4	0.16	1.52	1.97	0.71	7.05	2.13	3.13	2.36	3.39	7.56	3.18	3.45	2.42	3.13
Folic + LPS 3 (Hippocampus)	4	0.64	1.62	1.71	0.85	6.56	1.61	2.41	2.04	3.16	7.07	1.64	1.65	3.02	2.87
Folic + LPS 4 (Hippocampus)	4	0.5	1.61	1.83	0.8	6.1	1.14	2.57	1.78	3.05	6.54	2.68	1.89	1.7	3.75
Folic + LPS 5 (Hippocampus)	4	0.6	1.7	1.85	0.9	5.63	2.8	1.75	2.56	2.83	6.07	2.97	2.21	1.43	2.51
Folic + LPS 6 (Hippocampus)	4	0.52	1.54	1.65	0.8	5.21	1.61	1.96	2.36	2.94	6.61	1.83	1.87	3.17	3.98
